# Supplementary material for: Advances in the Integrated Pest Management of Quinoa (Chenopodium quinoa Willd.): A Global Perspective
Source: Insects. 2024 Jul 18;15(7):540. doi: 10.3390/insects15070540 (PMC11276635; doi:10.3390/insects15070540)
Supplement: Supplementary file 1 [file insects-15-00540-s001.zip]

Archive with 1 entries (1 files):
- insects-3081614-supplementary.pdf
